# Supplementary material for: Experts’ assessments of migration scenarios between the Middle East & North Africa and Europe
Source: Sci Data. 2023 Sep 20;10:640. doi: 10.1038/s41597-023-02532-1 (PMC10511477; doi:10.1038/s41597-023-02532-1)
Supplement: Supplementary file 1 — Supplementary Information [file 41597_2023_2532_MOESM1_ESM.xlsx]

## Sheet: Sheet 1
Respondents’ breakdown according to their answers to questions 1 to 5 (leftmost column) and the corresponding mean assessments to questions 6 to 8 (including standard deviations between parentheses).						Respondents’ breakdown according to their answers to questions 1 to 5 (leftmost column) and the corresponding mean assessments to questions 9 to 13 (including standard deviations between parentheses).
Variable / Value	Number of respondents (%)	Assessments supposing a continuation of past trends in the determinants of migration				Variable / Value	Number of respondents (%)	Assessments supposing changes in the determinants of migration (vignettes)
		6. Flows, continuation	7.Confidence in 6.	8. Compact, continuation				9.Vignette, family migrants	10.Vignette, work migrants	11.Vignette, refugees	12.Vignette, return migrants	13.Vignette, compact
1.Frequency think about migration						1.Frequency think about migration
No, never	0 (0.0)					No, never	0 (0.0)
Yes, most of the time	71 (51.4)	1.55 (0.49)	64.3 (16.24)	-2.17 (0.95)		Yes, most of the time	71 (51.4)	1.34 (0.63)	1.49 (0.71)	1.47 (0.84)	1.05 (0.37)	-0.83 (1.42)
Yes, sometimes	67 (48.6)	1.49 (0.47)	61.42 (14)	-2.06 (0.99)		Yes, sometimes	67 (48.6)	1.35 (0.54)	1.55 (0.63)	1.42 (0.81)	1.06 (0.42)	-0.74 (1.48)
2.Familiarity with structural factors						2.Familiarity with structural factors
Not familiar at all	0 (0.0)					Not familiar at all	0 (0.0)
Considerably familiar	76 (55.1)	1.52 (0.44)	65.46 (15.59)	-2.24 (0.9)		Considerably familiar	76 (55.1)	1.32 (0.57)	1.48 (0.65)	1.41 (0.73)	1.06 (0.33)	-0.81 (1.48)
Moderately familiar	47 (34.1)	1.53 (0.54)	61.81 (15.07)	-1.87 (1.07)		Moderately familiar	47 (34.1)	1.38 (0.63)	1.59 (0.73)	1.5 (0.91)	1.03 (0.47)	-0.86 (1.45)
Somewhat familiar	15 (10.9)	1.5 (0.48)	53.33 (8.57)	-2.27 (0.86)		Somewhat familiar	15 (10.9)	1.36 (0.52)	1.51 (0.56)	1.45 (0.98)	1.1 (0.39)	-0.43 (1.31)
3. Highest Level of Education						3. Highest Level of Education
Doctorate	78 (56.5)	1.41 (0.38)	63.33 (15.14)	-2.06 (1.03)		Doctorate	78 (56.5)	1.26 (0.45)	1.48 (0.62)	1.36 (0.8)	1.05 (0.41)	-0.62 (1.5)
Master's	52 (37.7)	1.61 (0.52)	61.63 (14.83)	-2.15 (0.91)		Master's	52 (37.7)	1.41 (0.67)	1.54 (0.7)	1.53 (0.82)	1.06 (0.35)	-0.95 (1.34)
Sec./Bachelor's	8 (5.8)	2 (0.62)	66.88 (18.31)	-2.38 (0.71)		Sec./Bachelor's	8 (5.8)	1.73 (0.94)	1.76 (0.84)	1.7 (0.97)	1.09 (0.44)	-1.28 (1.53)
4.Employer's sector						4.Employer's sector
Academia	76 (55.1)	1.45 (0.39)	63.75 (14.78)	-2.05 (1.04)		Academia	76 (55.1)	1.3 (0.5)	1.52 (0.64)	1.41 (0.82)	1.04 (0.41)	-0.68 (1.47)
Civil society	11 (8)	1.45 (0.24)	63.64 (12.59)	-2.36 (0.65)		Civil society	11 (8)	1.42 (0.73)	1.74 (0.93)	1.49 (0.72)	1.04 (0.44)	-0.89 (1.53)
Government	44 (31.9)	1.6 (0.56)	60.91 (16.05)	-2.09 (0.95)		Government	44 (31.9)	1.33 (0.6)	1.45 (0.62)	1.37 (0.7)	1.08 (0.34)	-0.82 (1.35)
Other	7 (5.1)	1.93 (0.74)	65 (18.26)	-2.57 (0.5)		Other	7 (5.1)	1.76 (0.93)	1.56 (0.79)	2.24 (1.29)	1.04 (0.39)	-1.46 (1.62)
5.Years working on migration						5.Years working on migration
[0;10[	49 (35.5)	1.52 (0.4)	60.82 (14.9)	-2.18 (0.83)		[0;10[	49 (35.5)	1.32 (0.66)	1.53 (0.76)	1.41 (0.84)	1.09 (0.36)	-0.82 (1.47)
[10;20[	41 (29.7)	1.56 (0.5)	63.78 (14.89)	-2.1 (1.03)		[10;20[	41 (29.7)	1.38 (0.48)	1.55 (0.59)	1.5 (0.86)	1.03 (0.35)	-0.79 (1.45)
[20;50]	48 (34.8)	1.49 (0.53)	64.27 (15.75)	-2.06 (1.05)		[20;50]	48 (34.8)	1.33 (0.6)	1.47 (0.64)	1.44 (0.77)	1.04 (0.45)	-0.74 (1.44)
Total	138	1.52 (0.48)	62.9 (15.25)	-2.12 (0.97)		Total	138	1.34 (0.59)	1.52 (0.67)	1.44 (0.82)	1.06 (0.39)	-0.78 (1.45)
Note: see Table 2 for an overview of the full questions and scales used for each item.						Note: see Table 2 for an overview of the full questions and scales used for each item.
